# Supplementary material for: Biophysical Modeling of Actin-Mediated Structural Plasticity Reveals Mechanical Adaptation in Dendritic Spines
Source: eNeuro. 2024 Mar 8;11(3):ENEURO.0497-23.2024. doi: 10.1523/ENEURO.0497-23.2024 (PMC10928477; doi:10.1523/ENEURO.0497-23.2024)
Supplement: Code — Download Code, ZIP file. [file eneuro-11-ENEURO.0497-23.2024-s006.zip]

Archive with 10 entries (10 files):
- code/.DS_Store
- code/dist_r_s_3D.m
- code/f_u.m
- code/f_var.m
- code/force_actin_3D.m
- code/force_membrane_3D.m
- code/Initial_spine.mat
- code/Simulation_main.m
- code/solve_system_3D.m
- code/solve_system_threshold_3D.m
