# Supplementary material for: Biophysical Modeling of Actin-Mediated Structural Plasticity Reveals Mechanical Adaptation in Dendritic Spines
Source: eNeuro. 2024 Mar 8;11(3):ENEURO.0497-23.2024. doi: 10.1523/ENEURO.0497-23.2024 (PMC10928477; doi:10.1523/ENEURO.0497-23.2024)
Supplement: Code — Download Code, ZIP file. [file eneuro-11-ENEURO.0497-23.2024-s006.zip › code/Simulation_main.m]

close all
clear 

load('Initial_spine.mat')


P.index_fix = [find(S(:,1) >= P.s_th);
            find(S(:,2) <= -P.s_th);
            find(S(:,1) <= -P.s_th);
            find(S(:,2) >= P.s_th)];
P.index_fix = intersect(P.index_fix,find(S(:,3) <= P.neck_ini/2));

ll_d_aux = [0.280236090138034,0.00557530226794533,0.881620479908731];
dist = sqrt(dot(S - ll_d_aux,S - ll_d_aux,2));
dist_ind = find(dist == min(dist));
ll_d = S(dist_ind,:);

% initiate time
P.t_ini = 0;%s, initial time 
P.t_end = 5*60;%s, final time 
P.t_si = P.t_ini;%s, initial stimulation time 
P.t_se = P.t_si+60;%s, final time of LTP influx
aux_t = P.t_ini:P.delta_t:P.t_end;

% variables
save_aux = 10;
S_save = cell(P.t_end/(save_aux*P.delta_t)+1,1);%shape
T_save = cell(P.t_end/(save_aux*P.delta_t)+1,1);%triangulation
var_save = zeros(P.t_end/(save_aux*P.delta_t)+1,3*P.n_x3);%[B,A,C]
v_mp = zeros(P.t_end/(save_aux*P.delta_t)+1,1);%protrusion velocity

l=1;
S_save{l,1} = S;
T_save{l,1} = T_s;
var_save(l,:) = var_0;
v_mp(l) = v_mm;

for k = 2:length(aux_t)
    if aux_t(k) > P.t_si && aux_t(k)<=P.t_se
        [S,var_0,ll_d,v_mm] = solve_system_threshold_3D(S,T_s,var_0,aux_t(k-1),P.J,ll_d,v_mm,P); 
        [T_s,S] = remeshing(int32(T_s),S,int32(P.index_fix),P.delta_S,int32(3));
        P.index_fix = [find(S(:,1) >= P.s_th);
            find(S(:,2) <= -P.s_th);
            find(S(:,1) <= -P.s_th);
            find(S(:,2) >= P.s_th)];
        P.index_fix = intersect(P.index_fix,find(S(:,3) <= P.neck_ini/2));
        S(P.index_fix,3) = 0; 
    else
        [S,var_0,ll_d,v_mm] = solve_system_threshold_3D(S,T_s,var_0,aux_t(k-1),P.J0,ll_d,v_mm,P); 
        [T_s,S] = remeshing(int32(T_s),S,int32(P.index_fix),P.delta_S,int32(3));
        P.index_fix = [find(S(:,1) >= P.s_th);
            find(S(:,2) <= -P.s_th);
            find(S(:,1) <= -P.s_th);
            find(S(:,2) >= P.s_th)];
        P.index_fix = intersect(P.index_fix,find(S(:,3) <= P.neck_ini/2));
        S(P.index_fix,3) = 0; 
    end
    if mod(k,save_aux) == 1
        
        disp(aux_t(k))
        l=l+1;
        S_save{l,1} = S;
        T_save{l,1} = T_s;
        var_save(l,:) = var_0;
        v_mp(l) = v_mm;
       
    end
    if mod(k,save_aux*5) == 1
        save('Simulation.mat','S_save','T_save','var_save','v_mp','ll_d','k','P','-v7.3')         
    end
    
end      


% 
% save_aux = 10;
% color_p = pink;
% color_p = color_p(end:-1:1,:);
% figure;
% l =fix(k/save_aux);%k;% k;%10;%k;%
% T_s = T_save{l,1};
% S = S_save{l,1};
% var_0 = var_save(l,:);
% P.x = min(P.X(:)):P.delta_x:max(P.X(:));
% xx = find(P.x < 0,1,'last');
% XX = zeros(length(P.x));
% YY = XX;
% ZZ = XX;
% XX(:,:)= P.X(:,xx,:);
% YY(:,:)= P.Y(:,xx,:);
% ZZ(:,:)= P.Z(:,xx,:);
% set(gcf, 'Position',  [50, 50, 400, 400])
% h1 = axes('Position', [0.1 0.26 0.8 0.7]);
% aux_p = reshape(var_0(1:P.n_x3),P.n_x,P.n_x,P.n_x);
% aux_pp = zeros(P.n_x);
% aux_pp(:,:) = aux_p(xx,:,:);
% scatter3(XX(:),YY(:),ZZ(:),50,aux_pp(:),'filled','s')
% hold on 
% trimesh(T_s,S(:,1),S(:,2),S(:,3),'edgecolor','k','linewidth',1.5)
% view(90,0)
% h = colorbar;
% set(get(h,'label'),'string','[# Barbed ends/{\mu}m^3]');
% colormap(h1,color_p)
% h.Position = [0.15 0.12 0.7 0.02];
% h.Orientation = 'horizontal';
% % caxis([0 700])
% axis('square')
% set(gcf,'color','w')
% ylabel('[{\mu}m]')
% zlabel('[{\mu}m]')
% set(gca,'FontSize',14)
% axis([-P.delta_S P.delta_S min(P.Y(:)) max(P.Y(:)) min(P.Z(:)) max(P.Z(:))])
% 
% 
% figure
% hold on 
% trimesh(T_s,S(:,1),S(:,2),S(:,3),'edgecolor','k','linewidth',1.5)
% B = var_0(1:P.n_x3);
% plot3(P.X(B>0),P.Y(B>0),P.Z(B>0),'b*')
% dd = dist_r_s_3D(S,T_s,P);
% plot3(P.X(dd(:,1)>0 & B'>0),P.Y(dd(:,1)>0 & B'>0),P.Z(dd(:,1)>0 & B'>0),'r*')
% 
% % 
% % figure
% % hold on 
% % trimesh(T_s,S(:,1),S(:,2),S(:,3),'edgecolor','k','linewidth',1.5)
% % B = var_0(1:P.n_x3);
% % plot3(P.X(B>0),P.Y(B>0),P.Z(B>0),'b*')
% % plot3(P.X(B<0),P.Y(B<0),P.Z(B<0),'ro')
% % plot3(P.X(B==0),P.Y(B==0),P.Z(B==0),'k.')
% 
% figure
% hold on 
% trimesh(T_s,S(:,1),S(:,2),S(:,3),'edgecolor','k','linewidth',1.5)
% T_s = T_save{1,1};
% S = S_save{1,1};
% hold on
% trimesh(T_s,S(:,1),S(:,2),S(:,3),'edgecolor','r','linewidth',1.5)
% 
% 
% 
% 
% % figure
% % hold on 
% % trimesh(T_s,S(:,1),S(:,2),S(:,3),'edgecolor','k','linewidth',1.5)
% % a = var_0(P.n_x3+1:2*P.n_x3);
% % plot3(P.X(a>0),P.Y(a>0),P.Z(a>0),'b*')
% % plot3(P.X(a<0),P.Y(a<0),P.Z(a<0),'ro')
% % plot3(P.X(a==0),P.Y(a==0),P.Z(a==0),'k.')
% 
% 
% 
% 
% 
